# Supplementary material for: Structural and Biological Features of G-Quadruplex Aptamers as Promising Inhibitors of the STAT3 Signaling Pathway
Source: Int J Mol Sci. 2023 May 30;24(11):9524. doi: 10.3390/ijms24119524 (PMC10253491; doi:10.3390/ijms24119524)
Supplement: Supplementary file 1 [file ijms-24-09524-s001.zip]

Archive with 1 entries (1 files):
- ijms-2417716-supplementary.pdf
